# Supplementary material for: Mapping the energy level alignment at donor/acceptor interfaces in non-fullerene organic solar cells
Source: Nat Commun. 2022 Apr 19;13:2046. doi: 10.1038/s41467-022-29702-w (PMC9018783; doi:10.1038/s41467-022-29702-w)
Supplement: Supplementary file 4 — Source Data [file 41467_2022_29702_MOESM4_ESM.zip]

Archive with 4 entries (3 files):
- Source data/
- Source data/Fig.2.xlsx
- Source data/Fig.4.xlsx
- Source data/Fig.5.xlsx
