# Supplementary material for: Mapping the energy level alignment at donor/acceptor interfaces in non-fullerene organic solar cells
Source: Nat Commun. 2022 Apr 19;13:2046. doi: 10.1038/s41467-022-29702-w (PMC9018783; doi:10.1038/s41467-022-29702-w)
Supplement: Supplementary file 4 — Source Data [file 41467_2022_29702_MOESM4_ESM.zip › Source data/Fig.2.xlsx]

## Sheet: AlOx-A-D
AlOx/ITIC/PBDB-T				AlOx/IT4F/PBDB-T				AlOx/ITIC/PM6				AlOx/IT4F/PM6
Thickness	WF	HOMO		Thickness	WF	HOMO		Thickness	WF	HOMO		Thickness	WF	HOMO
(nm)	(eV)	(eV)		(nm)	(eV)	(eV)		(nm)	(eV)	(eV)		(nm)	(eV)	(eV)
0	3.79	8.44		0	3.9	8.34		0	3.95	8.36		0	3.85	8.25
3	4.23	5.66		3	4.47	5.83		3	4.21	5.62		3	4.47	5.65
6	4.34	5.78		6	4.48	5.69		6	4.32	5.56		6	4.54	5.81
9	4.38	5.72		9	4.52	5.73		9	4.33	5.57		9	4.56	5.83
18	4.4	5.72		18	4.56	5.87		18	4.36	5.67		18	4.56	5.76
30	4.37	5.7		30	4.52	5.72		30	4.36	5.7		30	4.57	5.81
33	4.26	4.94		33	4.44	4.89		33	4.26	4.95		33	4.44	4.96
36	4.29	4.91		36	4.41	4.79		36	4.28	4.97		36	4.37	5.02
39	4.22	4.85		39	4.43	4.9		39	4.3	5.06		39	4.36	5.04
48	4.2	4.74		48	4.33	4.86		48	4.29	5.11		48	4.33	5.02
60	4.12	4.78		60	4.39	4.82		60	4.27	5.07		60	4.4	4.97

## Sheet: Au-D-A
Au/PBDB-T/ITIC				Au/PBDB-T/IT4F				Au/PM6/ITIC				Au/PM6/IT4F
Thickness	WF	HOMO		Thickness	WF	HOMO		Thickness	WF	HOMO		Thickness	WF	HOMO
(nm)	(eV)	(eV)		(nm)	(eV)	(eV)		(nm)	(eV)	(eV)		(nm)	(eV)	(eV)
0	4.51	4.51		0	4.51	4.51		0	4.59	4.59		0	4.65	4.65
3	4.36	4.84		3	4.48	4.77		3	4.52	5.16		3	4.74	4.91
6	4.43	5.01		6	4.46	4.84		6	4.46	5.18		6	4.63	4.93
9	4.28	4.88		9	4.43	4.92		9	4.45	5.12		9	4.57	4.99
18	4.27	4.85		18	4.44	4.89		18	4.37	5.08		18	4.48	4.96
30	4.22	4.86		30	4.3	4.91		30	4.36	5.05		30	4.47	4.89
33	4.57	5.67		33	4.68	5.76		33	4.61	5.69		33	4.79	5.8
36	4.7	5.74		36	4.83	5.75		36	4.73	5.74		36	5	6.01
39	4.75	5.85		39	4.86	5.89		39	4.83	5.68		39	4.95	5.85
48	4.8	5.84		48	4.94	5.98		48	4.86	5.73		48	5.05	5.98
60	4.73	5.79		60	4.92	5.95		60	4.94	5.71		60	4.88	5.84
