# Supplementary material for: Mapping the energy level alignment at donor/acceptor interfaces in non-fullerene organic solar cells
Source: Nat Commun. 2022 Apr 19;13:2046. doi: 10.1038/s41467-022-29702-w (PMC9018783; doi:10.1038/s41467-022-29702-w)
Supplement: Supplementary file 4 — Source Data [file 41467_2022_29702_MOESM4_ESM.zip › Source data/Fig.4.xlsx]

## Sheet: Sheet1
D-A Combination	VL shift	G	G'	Eg	ECT	e*VOC
Units	eV	eV	eV	eV	eV	eV
PBDB-T:ITIC	0.60	1.03	1.63	1.65	1.5	0.891
PBDB-T:IT4F	0.65	0.78	1.43	1.56	1.31	0.690
PM6:ITIC	0.60	1.21	1.81	1.64	1.59	1.000
PM6:IT4F	0.71	0.96	1.67	1.56	1.46	0.818
