# Supplementary material for: Mapping the energy level alignment at donor/acceptor interfaces in non-fullerene organic solar cells
Source: Nat Commun. 2022 Apr 19;13:2046. doi: 10.1038/s41467-022-29702-w (PMC9018783; doi:10.1038/s41467-022-29702-w)
Supplement: Supplementary file 4 — Source Data [file 41467_2022_29702_MOESM4_ESM.zip › Source data/Fig.5.xlsx]

## Sheet: Sheet1
Donor-Acceptor	Fabrication methods	Donor-HOMO (eV)	Acceptor-HOMO (eV)	∆HOMO (eV)	VL shift (eV)	ICT dipole (eV)	Enhanced VL shift (eV)
PBDBT-ITIC	SC/SC	4.88	5.74	0.86	0.6	0.08	0.52
PBDBT-IT4F	SC/SC	4.88	5.79	0.91	0.65	0.21	0.44
PM6-ITIC	SC/SC	5.06	5.74	0.68	0.6	0	0.6
PM6-IT4F	SC/SC	5.06	5.79	0.73	0.71	0.05	0.66
P3HT-ITIC	SC/SC	4.56	5.74	1.18	0.58	0.28	0.3
P3HT-IT4F	SC/SC	4.56	5.79	1.23	0.48	0.41	0.07
TQ1-ITIC	SC/SC	4.8	5.74	0.94	0.71	0.13	0.58
TQ1-IT4F	SC/SC	4.8	5.79	0.99	0.7	0.26	0.44
PFO-ITIC	SC/SC	5.81	5.74	-0.07	-0.01	0	-0.01
PBDBT-Y6	crosslinked-SC/SC	4.88	5.58	0.7	0.36	0.12	0.24
PBDBT-Y11	crosslinked-SC/SC	4.88	5.46	0.58	0.39	0.16	0.23
PM6-Y6	crosslinked-SC/SC	5.06	5.58	0.52	0.16	0	0.16
PM6-Y11	crosslinked-SC/SC	5.06	5.46	0.4	0.24	0	0.24
PBDBT-C60	SC/evaporation	4.88	5.84	0.96	0.1	0.08	0.02
PM6-C60	SC/evaporation	5.06	5.84	0.78	0.01	0	0.01
P3HT-C60	SC/evaporation	4.56	5.84	1.28	0.28	0.28	0
PBDBT-PC70BM	SC/SC	4.88	5.78	0.9	0.26	0.06	0.2
PM6-PC70BM	SC/SC	5.06	5.78	0.72	0.2	0	0.2
PBDBT-IEICO	SC/SC	4.88	5.24	0.36	0.33	0	0.33
PBDBT-IEICO-4F	SC/SC	4.88	5.4	0.52	0.39	0	0.39
PM6-IEICO	SC/SC	5.06	5.24	0.18	0.1	0	0.1
PM6-IEICO-4F	SC/SC	5.06	5.4	0.34	0.21	0	0.21
PFO-PC70BM	SC/SC	5.81	5.78	-0.03	0.03	0	0.03
D18-IT4F	SC/SC	5.2	5.79	0.59	0.56	0	0.56
D18-IEICO	SC/SC	5.2	5.24	0.04	0.06	0	0.06
PBDBT-Y6	SC/LS	4.88	5.58	0.7	0.33	0.12	0.21
PBDBT-Y11	SC/LS	4.88	5.46	0.58	0.66	0.16	0.5
PM6-Y6	SC/LS	5.06	5.58	0.52	0.35	0	0.35
PM6-Y11	SC/LS	5.06	5.46	0.4	0.45	0	0.45
